# Supplementary material for: The population genomic analyses of chloroplast genomes shed new insights on the complicated ploidy and evolutionary history in Fragaria
Source: Front Plant Sci. 2023 Feb 15;13:1065218. doi: 10.3389/fpls.2022.1065218 (PMC9975502; doi:10.3389/fpls.2022.1065218)
Supplement: Supplementary file 8 [file Table_1.xlsx]

## Sheet: Sheet1
Primer name	Sequence (5' - 3')
Chloroplast_InDel_I_F	ACTAACGGAGTGTCTACGTTTA
Chloroplast_InDel_I_R	ACAATCGGAGGACGCCTTAT
Chloroplast_InDel_II_F	CCGAAGGAGTTTCCATAGATC
Chloroplast_InDel_II_R	CAGATTCGGGATTCCAAGAGA
Chloroplast_InDel_III_F	TTGGGATCTGATGCTACGCC
Chloroplast_InDel_III_R	TCGGGCACTAGAACGAAACC
Chloroplast_InDel_IV_F	CCGGTTATTACAGAGATGAACC
Chloroplast_InDel_IV_R	GTACTGGTAGTACTGGGCGA
Chloroplast_InDel_V_F	ATGTGGCCATGAAACAGGGA
Chloroplast_InDel_V_R	CGTAACCCGGCGGATAAAGT
Chloroplast_InDel_VI_F	CATGATCGGGATAGCGGACC
Chloroplast_InDel_VI_R	GAAAGGGTTCGCTTTGACCG
