# Supplementary material for: The population genomic analyses of chloroplast genomes shed new insights on the complicated ploidy and evolutionary history in Fragaria
Source: Front Plant Sci. 2023 Feb 15;13:1065218. doi: 10.3389/fpls.2022.1065218 (PMC9975502; doi:10.3389/fpls.2022.1065218)
Supplement: Supplementary file 9 [file Table_2.xlsx]

## Sheet: Sheet1
Table S2 The accession numbers of sequences used to assemble the cp genomes in NCBI SRA database
Accession Number	Species	Ploidy
ERR6688616	Pa	2 x
ERR020361	Pm	2 x
SRR15003065	Fbi	2 x
SRR15003076	Fbi	2 x
DRR160334	Fbu	2 x
SRR5275246	Fbu	2 x
SRR5275250	Fbu	2 x
SRR15003074	Fbu	2 x
DRR160335	Fchin	2 x
SRR11788122	Fchin	2 x
SRR5275238	Fchin	2 x
SRR22800252	Fchin	2 x
SRR22800251	Fchin	2 x
SRR22800240	Fchin	2 x
SRR22800229	Fchin	2 x
DRR160336	Fda	2 x
SRR15313042	Fda	2 x
SRR11788124	Fda	2 x
DRR160338	Fha	2 x
DRR160339	Fii	2 x
SRR9217951	Fii	2 x
SRR1513869	Fii	2 x
SRR5275228	Fii	2 x
SRR5275230	Fii	2 x
SRR1513868	Fma	2 x
DRR160340	Fma	2 x
SRR15313044	Fma	2 x
SRR10275320	Fma	2 x
SRR5275224	Fma	2 x
SRR15003075	Fma	2 x
DRR160341	Fnil	2 x
SRR15313032	Fnil	2 x
SRR11833748	Fnil	2 x
SRR11788126	Fnil	2 x
SRR10581356	Fnil	2 x
SRR10275319	Fnil	2 x
SRR5275218	Fnil	2 x
DRR160342	Fnip	2 x
DRR160343	Fnip	2 x
SRR5275212	Fnip	2 x
SRR5275214	Fnip	2 x
DRR160344	Fnu	2 x
SRR11833747	Fnu	2 x
SRR11788121	Fnu	2 x
SRR5275210	Fnu	2 x
DRR160345	Fpe	2 x
SRR15313040	Fpe	2 x
SRR15003069	Fve	2 x
DRR160346	Fve	2 x
SRR8366396	Fve	2 x
SRR8366397	Fve	2 x
SRR5799056	Fve	2 x
SRR5799057	Fve	2 x
SRR1513870	Fve	2 x
SRR1513871	Fve	2 x
SRR1513872	Fve	2 x
SRR5275196	Fve	2 x
SRR5275200	Fve	2 x
SRR5275202	Fve	2 x
SRR15003070	Fve	2 x
SRR15003071	Fve	2 x
DRR160347	Fviri	2 x
SRR15313034	Fviri	2 x
SRR11833746	Fviri	2 x
SRR11788128	Fviri	2 x
SRR10275317	Fviri	2 x
SRR8335012	Fviri	2 x
SRR8335013	Fviri	2 x
SRR15003066	Fviri	2 x
SRR15003067	Fviri	2 x
SRR15003068	Fviri	2 x
SRR11788127	Fco	4 x
SRR22800224	Fco	4 x
SRR22800223	Fco	4 x
SRR22800222	Fco	4 x
SRR22800221	Fco	4 x
SRR22800220	Fco	4 x
SRR22800219	Fgr	4 x
SRR22800250	Fgr	4 x
SRR22800249	Fgr	4 x
SRR22800248	Fgr	4 x
SRR11788123	Fgr	4 x
SRR11788125	Fmou	4 x
SRR22800247	Fmou	4 x
SRR22800246	Fmou	4 x
SRR22800245	Fmou	4 x
SRR22800244	Fmou	4 x
SRR22800243	Fmou	4 x
SRR13501404	For	4 x
SRR15003073	For	4 x
SRR22800242	For	4 x
SRR22800241	For	4 x
SRR22800239	For	4 x
SRR22800238	For	4 x
SRR22800237	For	4 x
SRR11788120	Fti	4 x
SRR22800236	Fti	4 x
SRR22800235	Fti	4 x
SRR22800234	Fti	4 x
SRR22800233	Fti	4 x
SRR22800232	Fti	4 x
SRR11788119	Fmos	6 x
SRR15003072	Fmos	6 x
SRR15003077	Fmos	6 x
SRR15003078	Fmos	6 x
SRR22800231	Fmos	6 x
SRR22800230	Fmos	6 x
SRR22800228	Fmos	6 x
SRR22800227	Fmos	6 x
SRR22800226	Fmos	6 x
SRR22800225	Fa	8 x
SRR14477896	Fa	8 x
SRR14477897	Fa	8 x
SRR14477898	Fa	8 x
SRR14477899	Fa	8 x
SRR14477900	Fa	8 x
SRR14477901	Fa	8 x
SRR14477902	Fa	8 x
SRR14477903	Fa	8 x
SRR14477904	Fa	8 x
SRR14477905	Fa	8 x
SRR14102268	Fa	8 x
DRR160118	Fa	8 x
DRR160122	Fa	8 x
SRR16002682	Fa	8 x
SRR16002690	Fa	8 x
SRR16002691	Fa	8 x
SRR8358389	Fa	8 x
SRR6149701	Fa	8 x
SRR6149708	Fa	8 x
SRR6149723	Fa	8 x
SRR1513891	Fa	8 x
SRR1513892	Fa	8 x
SRR1513893	Fa	8 x
SRR1513899	Fa	8 x
SRR1513902	Fa	8 x
SRR1513903	Fa	8 x
SRR1513904	Fa	8 x
SRR1513905	Fa	8 x
SRR1513906	Fa	8 x
SRR6149672	Fchil	8 x
SRR6149673	Fchil	8 x
SRR6149675	Fchil	8 x
SRR6149676	Fchil	8 x
SRR6149679	Fchil	8 x
SRR6149680	Fchil	8 x
SRR6149681	Fchil	8 x
SRR6149682	Fchil	8 x
SRR6149684	Fchil	8 x
SRR6149694	Fchil	8 x
SRR6149702	Fchil	8 x
SRR6149703	Fchil	8 x
SRR6149704	Fchil	8 x
SRR6149705	Fchil	8 x
SRR6149710	Fchil	8 x
SRR6149713	Fchil	8 x
SRR6149716	Fchil	8 x
SRR6149717	Fchil	8 x
SRR6149718	Fchil	8 x
SRR6149719	Fchil	8 x
SRR1513866	Fchil	8 x
SRR1513867	Fchil	8 x
SRR1513873	Fvirg	8 x
SRR6149670	Fvirg	8 x
SRR6149671	Fvirg	8 x
SRR6149674	Fvirg	8 x
SRR6149677	Fvirg	8 x
SRR6149678	Fvirg	8 x
SRR6149685	Fvirg	8 x
SRR6149686	Fvirg	8 x
SRR6149687	Fvirg	8 x
SRR6149688	Fvirg	8 x
SRR6149689	Fvirg	8 x
SRR6149690	Fvirg	8 x
SRR6149691	Fvirg	8 x
SRR6149692	Fvirg	8 x
SRR6149693	Fvirg	8 x
SRR6149695	Fvirg	8 x
SRR6149696	Fvirg	8 x
SRR6149697	Fvirg	8 x
SRR6149698	Fvirg	8 x
SRR6149699	Fvirg	8 x
SRR6149700	Fvirg	8 x
SRR6149706	Fvirg	8 x
SRR6149707	Fvirg	8 x
SRR6149709	Fvirg	8 x
SRR6149711	Fvirg	8 x
SRR6149712	Fvirg	8 x
SRR6149714	Fvirg	8 x
SRR6149715	Fvirg	8 x
SRR6149720	Fvirg	8 x
SRR6149721	Fvirg	8 x
SRR6149722	Fvirg	8 x
SRR6149724	Fvirg	8 x
SRR6149725	Fvirg	8 x
SRR6149726	Fvirg	8 x
SRR6149727	Fvirg	8 x
SRR6149728	Fvirg	8 x
SRR6149729	Fvirg	8 x
SRR6149683	Fvirg	8 x
